# Supplementary material for: Elevated Oxytocin Receptor Blood Concentrations Predict Higher Risk for, More, and Earlier 24-Month Hospital Readmissions after In-Patient Detoxification in Males with Alcohol Use Disorder
Source: Int J Mol Sci. 2022 Sep 1;23(17):9940. doi: 10.3390/ijms23179940 (PMC9455990; doi:10.3390/ijms23179940)
Supplement: Supplementary file 1 [file ijms-23-09940-s001.zip]

Archive with 1 entries (1 files):
- ijms-1879730-supplementary.pdf
